# Supplementary material for: Multiple waves of freshwater colonization of the three-spined stickleback in the Japanese Archipelago
Source: BMC Evol Biol. 2020 Nov 3;20:143. doi: 10.1186/s12862-020-01713-5 (PMC7641863; doi:10.1186/s12862-020-01713-5)
Supplement: Supplementary file 5 — Additional file 5: Table S2. Sample information [file 12862_2020_1713_MOESM5_ESM.xlsx]

## Sheet: Table_S2
Table S2. Sample information
Sample ID	Population	Population code	Region	Accession
PO_Chobo_12_17	PO_Choboshi	P1	Japan	DRA007568
PO_Chobo_12_18	PO_Choboshi	P1	Japan	DRA007568
PO_Chobo_12_19	PO_Choboshi	P1	Japan	DRA007568
PO_Chobo_11	PO_Choboshi	P1	Japan	DRA007568
PO_Watari_03	PO_Watarichippu	P2	Japan	DRA007568
PO_Watari_04	PO_Watarichippu	P2	Japan	DRA007568
PO_Tokotan_01	PO_Tokotan	P3	Japan	DRA007568
PO_Tokotan_02	PO_Tokotan	P3	Japan	DRA007568
PO_Tokotan_03	PO_Tokotan	P3	Japan	DRA007568
PO_Tokotan_04	PO_Tokotan	P3	Japan	DRA007568
PO_Akkeshi_male	PO_Akkeshi	P4	Japan	DRA001136
PO_Akkeshi_female_JR1	PO_Akkeshi	P4	Japan	DRA001136
PO_Haru_03	PO_Harutori	P5	Japan	DRA007568
PO_Fushiko_01	PO_Fushikobetsu	P6	Japan	DRA007568
PO_Fushiko_02	PO_Fushikobetsu	P6	Japan	DRA007568
PO_Fushiko_05	PO_Fushikobetsu	P6	Japan	DRA007568
PO_Fushiko_06	PO_Fushikobetsu	P6	Japan	DRA007568
FW_Chimikeppu_02	FW_Chimikeppu	F1	Japan	DRA007568
FW_Chimikeppu_03	FW_Chimikeppu	F1	Japan	DRA007568
FW_Konuma_2010_9_01	FW_Konuma	F2	Japan	DRA010673
FW_Konuma_2010_9_02	FW_Konuma	F2	Japan	DRA010673
FW_Junsai19_01	FW_Junsai	F3	Japan	DRA010673
FW_Junsai19_02	FW_Junsai	F3	Japan	DRA010673
FW_Junsai19_04	FW_Junsai	F3	Japan	DRA010673
FW_Junsai19_05	FW_Junsai	F3	Japan	DRA010673
FW_Kuji1906_01	FW_Kuji	F4	Japan	DRA010673
FW_Kuji1906_03	FW_Kuji	F4	Japan	DRA010673
FW_Kuji1906_04	FW_Kuji	F4	Japan	DRA010673
FW_Kuji1906_05	FW_Kuji	F4	Japan	DRA010673
FW_Kuji1906_06	FW_Kuji	F4	Japan	DRA010673
FW_Kuji1906_08	FW_Kuji	F4	Japan	DRA010673
FW_Osanai18_5_01	FW_Osanai	F5	Japan	DRA010673
FW_Osanai18_5_03	FW_Osanai	F5	Japan	DRA010673
FW_Osanai18_8_01	FW_Osanai	F5	Japan	DRA010673
FW_Osanai18_8_02	FW_Osanai	F5	Japan	DRA010673
FW_Osanai18_8_03	FW_Osanai	F5	Japan	DRA010673
FW_Fureai_01	FW_Fureai	F6	Japan	DRA010673
FW_Fureai_02	FW_Fureai	F6	Japan	DRA010673
FW_Fureai_03	FW_Fureai	F6	Japan	DRA010673
FW_Fureai_04	FW_Fureai	F6	Japan	DRA010673
FW_Fureai_05	FW_Fureai	F6	Japan	DRA010673
FW_Fureai_06	FW_Fureai	F6	Japan	DRA010673
FW_Gen10_02	FW_Gensui_2010	F7	Japan	DRA010673
FW_Gen10_03	FW_Gensui_2010	F7	Japan	DRA010673
FW_Gen10_04	FW_Gensui_2010	F7	Japan	DRA010673
FW_Gen10_06	FW_Gensui_2010	F7	Japan	DRA010673
FW_Gen10_07	FW_Gensui_2010	F7	Japan	DRA010673
FW_Gen10_08	FW_Gensui_2010	F7	Japan	DRA010673
FW_Gen10_10	FW_Gensui_2010	F7	Japan	DRA010673
FW_Gen12_03	FW_Gensui_2012	F8	Japan	DRA007568
FW_Gen12_04	FW_Gensui_2012	F8	Japan	DRA007568
FW_Gen12_05	FW_Gensui_2012	F8	Japan	DRA007568
Mast4_01	FW_Mast	F9	Japan	DRA010673
Mast4_02	FW_Mast	F9	Japan	DRA010673
Mast4_03	FW_Mast	F9	Japan	DRA010673
Mast4_04	FW_Mast	F9	Japan	DRA010673
Mast4_05	FW_Mast	F9	Japan	DRA010673
Mast4_06	FW_Mast	F9	Japan	DRA010673
FW_Hakusan_04	FW_Hakusan	F10	Japan	DRA007568
FW_Hakusan_05	FW_Hakusan	F10	Japan	DRA007568
FW_Hakusan_06	FW_Hakusan	F10	Japan	DRA007568
FW_Hakusan_07	FW_Hakusan	F10	Japan	DRA007568
FW_Hakusan_08	FW_Hakusan	F10	Japan	DRA007568
FW_Hakusan_09	FW_Hakusan	F10	Japan	DRA007568
FW_Hakusan_10	FW_Hakusan	F10	Japan	DRA007568
FW_Hakusan_11	FW_Hakusan	F10	Japan	DRA007568
FW_Hakusan_12	FW_Hakusan	F10	Japan	DRA007568
FW_Hakusan_13	FW_Hakusan	F10	Japan	DRA007568
FW_Hakusan_14	FW_Hakusan	F10	Japan	DRA007568
FW_Hakusan_15	FW_Hakusan	F10	Japan	DRA007568
FW_Inawashiro17_01	FW_Inawashiro	F11	Japan	DRA010673
FW_Inawashiro17_02	FW_Inawashiro	F11	Japan	DRA010673
FW_Inawashiro17_03	FW_Inawashiro	F11	Japan	DRA010673
FW_Inawashiro17_06	FW_Inawashiro	F11	Japan	DRA010673
FW_Kitakata17_01	FW_Kitakata	F12	Japan	DRA010673
FW_Kitakata17_02	FW_Kitakata	F12	Japan	DRA010673
FW_Kitakata17_03	FW_Kitakata	F12	Japan	DRA010673
FW_Kitakata17_04	FW_Kitakata	F12	Japan	DRA010673
FW_Nasu2012_01	FW_Nasu	F13	Japan	DRA007568
FW_Nasu2012_02	FW_Nasu	F13	Japan	DRA007568
FW_Nasu2012_03	FW_Nasu	F13	Japan	DRA007568
FW_Nasu2012_05	FW_Nasu	F13	Japan	DRA007568
FW_Nasu2012_06	FW_Nasu	F13	Japan	DRA007568
FW_Nasu2012_07	FW_Nasu	F13	Japan	DRA007568
FW_Nasu2012_10	FW_Nasu	F13	Japan	DRA007568
FW_Nasu2012_11	FW_Nasu	F13	Japan	DRA007568
FW_Nasu2012_12	FW_Nasu	F13	Japan	DRA007568
FW_Nasu2012_15	FW_Nasu	F13	Japan	DRA007568
FW_Ono2014_03	FW_Ono	F14	Japan	DRA007568
FW_Ono2014_04	FW_Ono	F14	Japan	DRA007568
FW_Ono2014_07	FW_Ono	F14	Japan	DRA007568
FW_Ono2014_08	FW_Ono	F14	Japan	DRA007568
FW_Ono2014_09	FW_Ono	F14	Japan	DRA007568
FW_Ono2014_10	FW_Ono	F14	Japan	DRA007568
FW_Ono2014_11	FW_Ono	F14	Japan	DRA007568
FW_Ono2014_12	FW_Ono	F14	Japan	DRA007568
FW_Ono2014_13	FW_Ono	F14	Japan	DRA007568
FW_Ono2014_14	FW_Ono	F14	Japan	DRA007568
FW_Ono2014_15	FW_Ono	F14	Japan	DRA007568
FW_Ono2014_16	FW_Ono	F14	Japan	DRA007568
FW_Tsuya_11_01	FW_Tsuya	F15	Japan	DRA007568
FW_Tsuya_11_02	FW_Tsuya	F15	Japan	DRA007568
FW_Tsuya_11_03	FW_Tsuya	F15	Japan	DRA007568
FW_Tsuya_11_04	FW_Tsuya	F15	Japan	DRA007568
FW_Tsuya_11_05	FW_Tsuya	F15	Japan	DRA007568
FW_Tsuya_11_07	FW_Tsuya	F15	Japan	DRA007568
FW_Tsuya_11_08	FW_Tsuya	F15	Japan	DRA007568
FW_Tsuya_11_09	FW_Tsuya	F15	Japan	DRA007568
FW_Tsuya_11_10	FW_Tsuya	F15	Japan	DRA007568
FW_Tsuya_11_11	FW_Tsuya	F15	Japan	DRA007568
FW_Tsuya_11_12	FW_Tsuya	F15	Japan	DRA007568
FW_Shiga_09_01	FW_Shiga	F16	Japan	DRA007568
FW_Shiga_09_02	FW_Shiga	F16	Japan	DRA007568
FW_Shiga_09_03	FW_Shiga	F16	Japan	DRA007568
FW_Shiga_09_04	FW_Shiga	F16	Japan	DRA007568
FW_Kussharo_03	FW_Kussharo	FN1	Japan	DRA010673
FW_Kussharo_07	FW_Kussharo	FN1	Japan	DRA010673
FW_Shikotsu_05	FW_Shikotsu	FN2	Japan	DRA010673
FW_Shikotsu_06	FW_Shikotsu	FN2	Japan	DRA010673
FW_Shikotsu_07	FW_Shikotsu	FN2	Japan	DRA010673
FW_Nishitappu_01	FW_Nishitappu	FN3	Japan	DRA010673
FW_Nishitappu_02	FW_Nishitappu	FN3	Japan	DRA010673
FW_Nishitappu_03	FW_Nishitappu	FN3	Japan	DRA010673
FW_Nishitappu_04	FW_Nishitappu	FN3	Japan	DRA010673
FW_Aisaka_01	FW_Aisaka	FN4	Japan	DRA005065
FW_Aisaka_03	FW_Aisaka	FN4	Japan	DRA005065
FW_Aisaka_04	FW_Aisaka	FN4	Japan	DRA005065
FW_Aisaka_05	FW_Aisaka	FN4	Japan	DRA005065
FW_Towada_m01	FW_Towada	FN5	Japan	DRA005065
FW_Towada_m03	FW_Towada	FN5	Japan	DRA005065
FW_Towada_p01	FW_Towada	FN5	Japan	DRA005065
FW_Towada_p03	FW_Towada	FN5	Japan	DRA005065
FW_Uono_18_01	FW_Uono	FN6	Japan	DRA010673
FW_Uono_18_02	FW_Uono	FN6	Japan	DRA010673
FW_Uono_18_03	FW_Uono	FN6	Japan	DRA010673
FW_Nikko_19_01	FW_Nikko	FN7	Japan	DRA010673
FW_Nikko_19_02	FW_Nikko	FN7	Japan	DRA010673
FW_Nikko_19_03	FW_Nikko	FN7	Japan	DRA010673
FW_Kinu_08	FW_Kinu	FN8	Japan	DRA007568
FW_Kinu_09	FW_Kinu	FN8	Japan	DRA007568
FW_Kinu_11	FW_Kinu	FN8	Japan	DRA007568
FW_Kinu_12	FW_Kinu	FN8	Japan	DRA007568
FW_Hitachi_01	FW_Hitachi	FN9	Japan	DRA010673
FW_Hitachi_02	FW_Hitachi	FN9	Japan	DRA010673
FW_Hitachi_03	FW_Hitachi	FN9	Japan	DRA010673
FW_Komono_A2	FW_Komono	FN10	Japan	DRA010673
FW_Komono_A3	FW_Komono	FN10	Japan	DRA010673
FW_Kobe_17_03	FW_Kobe	FN11	Japan	DRA010673
FW_Kobe_17_06	FW_Kobe	FN11	Japan	DRA010673
Okinebe_P01Gas	Okinebe	Oki	Japan	DRA010673
Okinebe_P02Gas	Okinebe	Oki	Japan	DRA010673
Okinebe_P03Gas	Okinebe	Oki	Japan	DRA010673
Okinebe_P04Gas	Okinebe	Oki	Japan	DRA010673
Okinebe_P05Gas	Okinebe	Oki	Japan	DRA010673
Okinebe_P06Gas	Okinebe	Oki	Japan	DRA010673
Okinebe_P07Gas	Okinebe	Oki	Japan	DRA010673
Okinebe_P09Gas	Okinebe	Oki	Japan	DRA010673
Okinebe_P10Gas	Okinebe	Oki	Japan	DRA010673
Okinebe_P11Gas	Okinebe	Oki	Japan	DRA010673
Okinebe_P12Gas	Okinebe	Oki	Japan	DRA010673
Okinebe_P13Gas	Okinebe	Oki	Japan	DRA010673
Okinebe_P14Gas	Okinebe	Oki	Japan	DRA010673
Okinebe_P15Gas	Okinebe	Oki	Japan	DRA010673
Okinebe_P16Gas	Okinebe	Oki	Japan	DRA010673
Okinebe_P17Gas	Okinebe	Oki	Japan	DRA010673
Okinebe_P18Gas	Okinebe	Oki	Japan	DRA010673
Okinebe_P19Gas	Okinebe	Oki	Japan	DRA010673
Okinebe_P20Gas	Okinebe	Oki	Japan	DRA010673
Okinebe_P21Gas	Okinebe	Oki	Japan	DRA010673
Okinebe_P22Gas	Okinebe	Oki	Japan	DRA010673
Okinebe_P23Gas	Okinebe	Oki	Japan	DRA010673
Okinebe_P24Gas	Okinebe	Oki	Japan	DRA010673
Okinebe_P25Gas	Okinebe	Oki	Japan	DRA010673
Okinebe_P26Gas	Okinebe	Oki	Japan	DRA010673
Okinebe_P27Gas	Okinebe	Oki	Japan	DRA010673
Okinebe_P28Gas	Okinebe	Oki	Japan	DRA010673
Okinebe_R01Gas	Okinebe	Oki	Japan	DRA010673
Okinebe_R02Gas	Okinebe	Oki	Japan	DRA010673
Okinebe_R03Gas	Okinebe	Oki	Japan	DRA010673
Okinebe_R04Gas	Okinebe	Oki	Japan	DRA010673
Okinebe_R05Gas	Okinebe	Oki	Japan	DRA010673
JS_Sarufutsu_01	JS_Sarufutsu	J1	Japan	DRA007568
JS_Sarufutsu_05	JS_Sarufutsu	J1	Japan	DRA007568
JS_Sarufutsu_07	JS_Sarufutsu	J1	Japan	DRA007568
JS_Sarufutsu_08	JS_Sarufutsu	J1	Japan	DRA007568
JS_Abashiri_01	JS_Abashiri	J2	Japan	DRA007568
JS_Abashiri_02	JS_Abashiri	J2	Japan	DRA007568
JS_Abashiri_04	JS_Abashiri	J2	Japan	DRA007568
JS_Abashiri_05	JS_Abashiri	J2	Japan	DRA007568
JS_Biwase_C1	JS_Biwase	J3	Japan	DRA007568
JS_Biwase_C2	JS_Biwase	J3	Japan	DRA007568
JS_Biwase_C3	JS_Biwase	J3	Japan	DRA007568
JS_Biwase_C4	JS_Biwase	J3	Japan	DRA007568
JS_Akkeshi_male	JS_Akkeshi	J4	Japan	DRA001136
JS_Akkeshi_female_KIA5	JS_Akkeshi	J4	Japan	DRA001136
JS_Haru_01	JS_Harutori	J5	Japan	DRA007568
JS_Haru_02	JS_Harutori	J5	Japan	DRA007568
JS_Haru_06	JS_Harutori	J5	Japan	DRA007568
JS_Onnechikappu_10	JS_Onnechikappu	J6	Japan	DRA007568
JS_Onnechikappu_11	JS_Onnechikappu	J6	Japan	DRA007568
JS_Onnechikappu_13	JS_Onnechikappu	J6	Japan	DRA007568
JS_Onnechikappu_14	JS_Onnechikappu	J6	Japan	DRA007568
JS_Fushiko_05	JS_Fushikobetsu	J7	Japan	DRA007568
JS_Fushiko_06	JS_Fushikobetsu	J7	Japan	DRA007568
JS_Fushiko_07	JS_Fushikobetsu	J7	Japan	DRA007568
JS_Fushiko_08	JS_Fushikobetsu	J7	Japan	DRA007568
JS_Ogawara_07	JS_Ogawara	J8	Japan	DRA007568
JS_Ogawara_08	JS_Ogawara	J8	Japan	DRA007568
JS_Kuriyama_06_03	JS_Kuriyama	J9	Japan	DRA007568
JS_Kuriyama_06_04	JS_Kuriyama	J9	Japan	DRA007568
JS_Kuriyama_06_05	JS_Kuriyama	J9	Japan	DRA007568
JS_Kuriyama_06_06	JS_Kuriyama	J9	Japan	DRA007568
JS_Benkei_04	JS_Benkei	J10	Japan	DRA007568
JS_Notojima_01	JS_Notojima	J11	Japan	DRA007568
JS_Notojima_02	JS_Notojima	J11	Japan	DRA007568
JS_Notojima_03	JS_Notojima	J11	Japan	DRA007568
JS_Notojima_04	JS_Notojima	J11	Japan	DRA007568
JS_Notojima_05	JS_Notojima	J11	Japan	DRA007568
JS_Notojima_06	JS_Notojima	J11	Japan	DRA007568
JS_Mikatako_01	JS_Mikata	J12	Japan	DRA007568
JS_Mikatako_02	JS_Mikata	J12	Japan	DRA007568
JS_Shinjiko_f3	JS_Shinji	J13	Japan	DRA007568
JS_Shinjiko_f6	JS_Shinji	J13	Japan	DRA007568
JS_Shinjiko_m1	JS_Shinji	J13	Japan	DRA007568
JS_Shinjiko_m4	JS_Shinji	J13	Japan	DRA007568
Little_Campbell_M05	Little_Campbell_Marine	-	East Pacific	DRA010673
Little_Campbell_M06	Little_Campbell_Marine	-	East Pacific	DRA010673
Little_Campbell_M07	Little_Campbell_Marine	-	East Pacific	DRA010673
Little_Campbell_M08	Little_Campbell_Marine	-	East Pacific	DRA010673
Little_Campbell_M09	Little_Campbell_Marine	-	East Pacific	DRA010673
Little_Campbell_M10	Little_Campbell_Marine	-	East Pacific	DRA010673
Little_Campbell_M11	Little_Campbell_Marine	-	East Pacific	DRA010673
Little_Campbell_M12	Little_Campbell_Marine	-	East Pacific	DRA010673
Little_Campbell_M13	Little_Campbell_Marine	-	East Pacific	DRA010673
Little_Campbell_M14	Little_Campbell_Marine	-	East Pacific	DRA010673
Little_Campbell_M15	Little_Campbell_Marine	-	East Pacific	DRA010673
Little_Campbell_M16	Little_Campbell_Marine	-	East Pacific	DRA010673
Little_Campbell_M17	Little_Campbell_Marine	-	East Pacific	DRA010673
Little_Campbell_M18	Little_Campbell_Marine	-	East Pacific	DRA010673
Little_Campbell_M19	Little_Campbell_Marine	-	East Pacific	DRA010673
Little_Campbell_M20	Little_Campbell_Marine	-	East Pacific	DRA010673
Little_Campbell_M21	Little_Campbell_Marine	-	East Pacific	DRA010673
Little_Campbell_M22	Little_Campbell_Marine	-	East Pacific	DRA010673
Little_Campbell_M23	Little_Campbell_Marine	-	East Pacific	DRA010673
Little_Campbell_M24	Little_Campbell_Marine	-	East Pacific	DRA010673
Little_Campbell_M25	Little_Campbell_Marine	-	East Pacific	DRA010673
Little_Campbell_M26	Little_Campbell_Marine	-	East Pacific	DRA010673
Little_Campbell_M27	Little_Campbell_Marine	-	East Pacific	DRA010673
Little_Campbell_M28	Little_Campbell_Marine	-	East Pacific	DRA010673
Little_Campbell_M29	Little_Campbell_Marine	-	East Pacific	DRA010673
Little_Campbell_M30	Little_Campbell_Marine	-	East Pacific	DRA010673
Little_Campbell_Sf01	Little_Campbell_Stream	-	East Pacific	DRA010673
Little_Campbell_Sf02	Little_Campbell_Stream	-	East Pacific	DRA010673
Little_Campbell_Sf03	Little_Campbell_Stream	-	East Pacific	DRA010673
Little_Campbell_Sf04	Little_Campbell_Stream	-	East Pacific	DRA010673
Little_Campbell_Sf05	Little_Campbell_Stream	-	East Pacific	DRA010673
Little_Campbell_Sf06	Little_Campbell_Stream	-	East Pacific	DRA010673
Little_Campbell_Sf07	Little_Campbell_Stream	-	East Pacific	DRA010673
Little_Campbell_Sf08	Little_Campbell_Stream	-	East Pacific	DRA010673
Little_Campbell_Sm05	Little_Campbell_Stream	-	East Pacific	DRA010673
Little_Campbell_Sm06	Little_Campbell_Stream	-	East Pacific	DRA010673
Little_Campbell_Sm07	Little_Campbell_Stream	-	East Pacific	DRA010673
Little_Campbell_Sm08	Little_Campbell_Stream	-	East Pacific	DRA010673
Little_Campbell_Sm09	Little_Campbell_Stream	-	East Pacific	DRA010673
Little_Campbell_Sm10	Little_Campbell_Stream	-	East Pacific	DRA010673
Little_Campbell_Sm11	Little_Campbell_Stream	-	East Pacific	DRA010673
Little_Campbell_Sm12	Little_Campbell_Stream	-	East Pacific	DRA010673
Little_Campbell_Sm13	Little_Campbell_Stream	-	East Pacific	DRA010673
Little_Campbell_Sm14	Little_Campbell_Stream	-	East Pacific	DRA010673
Little_Campbell_Sm15	Little_Campbell_Stream	-	East Pacific	DRA010673
Little_Campbell_Sm16	Little_Campbell_Stream	-	East Pacific	DRA010673
Little_Campbell_Sm17	Little_Campbell_Stream	-	East Pacific	DRA010673
Little_Campbell_Sm18	Little_Campbell_Stream	-	East Pacific	DRA010673
Little_Campbell_Sm19	Little_Campbell_Stream	-	East Pacific	DRA010673
Little_Campbell_Sm20	Little_Campbell_Stream	-	East Pacific	DRA010673
Little_Campbell_Sm21	Little_Campbell_Stream	-	East Pacific	DRA010673
Big_Soos_19	Big_Soos	-	East Pacific	DRA010673
Big_Soos_20	Big_Soos	-	East Pacific	DRA010673
Big_Soos_21	Big_Soos	-	East Pacific	DRA010673
Big_Soos_22	Big_Soos	-	East Pacific	DRA010673
Big_Soos_23	Big_Soos	-	East Pacific	DRA010673
Big_Soos_24	Big_Soos	-	East Pacific	DRA010673
Big_Soos_25	Big_Soos	-	East Pacific	DRA010673
Big_Soos_26	Big_Soos	-	East Pacific	DRA010673
Big_Soos_27	Big_Soos	-	East Pacific	DRA010673
Big_Soos_28	Big_Soos	-	East Pacific	DRA010673
Big_Soos_29	Big_Soos	-	East Pacific	DRA010673
Big_Soos_30	Big_Soos	-	East Pacific	DRA010673
Duwamish_06	Duwamish	-	East Pacific	DRA010673
Duwamish_07	Duwamish	-	East Pacific	DRA010673
Duwamish_08	Duwamish	-	East Pacific	DRA010673
Duwamish_09	Duwamish	-	East Pacific	DRA010673
Duwamish_10	Duwamish	-	East Pacific	DRA010673
Duwamish_11	Duwamish	-	East Pacific	DRA010673
Duwamish_13	Duwamish	-	East Pacific	DRA010673
Duwamish_14	Duwamish	-	East Pacific	DRA010673
Duwamish_15	Duwamish	-	East Pacific	DRA010673
Duwamish_16	Duwamish	-	East Pacific	DRA010673
Duwamish_17	Duwamish	-	East Pacific	DRA010673
Duwamish_18	Duwamish	-	East Pacific	DRA010673
Malenter_Au_BS1	Malenter_Au	-	Europe	ERA280323
Grosser_Ploener_See_BS6	Grosser_Ploener_See	-	Europe	ERA280323
Grosser_Ploener_See_BS12	Grosser_Ploener_See	-	Europe	ERA280323
Eider_BS23	Eider	-	Europe	ERA280323
Westensee_BS14	Westensee	-	Europe	ERA280323
Lemvig_BS26	Lemvig	-	Europe	ERA115852
Lemvig_BS30	Lemvig	-	Europe	ERA115852
Orraelv_BS55	Orraelva	-	Europe	ERA280323
Skogseidvatn_BS62	Skogseidvatn	-	Europe	ERA280323
G_wheatlandi	G_wheatlandi	-	American Northeast	DRA001086
